# Supplementary material for: Ambient air pollution undermines chemosensory sensitivity – a global perspective
Source: Sci Rep. 2024 Dec 16;14:30462. doi: 10.1038/s41598-024-75067-z (PMC11649934; doi:10.1038/s41598-024-75067-z)
Supplement: Supplementary file 1 — Supplementary Material 1 [file 41598_2024_75067_MOESM1_ESM.xlsx]

## Sheet: TableS1_Avg_pollution
Location									SEASON			PM2.5(ug/m^3)	PM10(ug/m^3)	O3(nmol/mol)	NO2(pmol/mol)	SO2(pmol/mol)	CO(nmol/mol)	Olfactory/trigeminal threshold score	Olfactory threshold score
Australia (Sydney)									AUTUMN		Mean	10	17.9	53.3	258.9	783.4	147.4	3.4	2.7
											Std. Deviation	6.8	12.4	17.4	69	657.7	56.8	1.3	1.1
											N	41	41	41	41	41	41	41	41
									SPRING		Mean	5.5	14.9	52.1	189.1	448.4	97.7	2.3	2.4
											Std. Deviation	4.3	8.1	3.2	53.4	443.5	16.4	.9	1.4
											N	23	23	23	23	23	23	23	23
									WINTER		Mean	5.4	16	41.4	135.1	192.3	73.3	2.5	2.9
											Std. Deviation	3.5	14.7	12.3	16.4	125.4	8.4	1	1.2
											N	10	10	10	10	10	10	10	10
									Total		Mean	8	16.7	51.3	220.5	599.4	121.9	3	2.6
											Std. Deviation	6.2	11.5	14.3	75.1	589.2	52.3	1.2	1.2
											N	74	74	74	74	74	74	74	74
China (Beijing)									AUTUMN		Mean	64.8	68.3	7.8	20687.2	21763.6	741.3	4.6	6.4
											Std. Deviation	20.2	22	2.8	908.9	4288.6	182.7	1.3	.8
											N	41	41	41	41	41	41	41	41
									SPRING		Mean	31	35.8	35.6	8632.7	7394.1	315.3	3.9	5.8
											Std. Deviation	31.4	36.2	4	4099.7	4702.8	96.7	1.2	.9
											N	39	39	39	39	39	39	39	39
									Total		Mean	48.3	52.5	21.4	14810.6	14758.5	533.6	4.3	6.1
											Std. Deviation	31.1	33.8	14.4	6728.1	8496.6	259.4	1.3	.9
											N	80	80	80	80	80	80	80	80
Germany (Dresden)									AUTUMN		Mean	20.3	22.7	29.9	5514.9	1931.7	190.8	4.5	4.7
											Std. Deviation	12.4	14	4.3	2406	1303	53.2	1.2	2.2
											N	15	15	15	15	15	15	15	15
									SPRING		Mean	17.2	19.1	40.2	3112.9	1101.2	173.4	4	3.5
											Std. Deviation	10.4	11.4	3.1	1517.2	520.8	34.4	1.2	1.3
											N	34	34	34	34	34	34	34	34
									SUMMER		Mean	6	7.9	35.2	3094.7	689.6	98.5	4.3	3.6
											Std. Deviation	.7	.1	7.7	1074.5	221.2	4.5	.4	.2
											N	2	2	2	2	2	2	2	2
									WINTER		Mean	12.2	12.8	32.7	3161.2	1436.9	201.8	4.7	3.9
											Std. Deviation	5.8	6	4.5	1205.4	1227.9	23	1	1.1
											N	21	21	21	21	21	21	21	21
									Total		Mean	16.1	17.7	35.8	3626.9	1360.7	183.2	4.3	3.9
											Std. Deviation	10.1	11.2	5.9	1894.4	1000.9	40.3	1.2	1.5
											N	72	72	72	72	72	72	72	72
India (Kota/Jammu)									WINTER		Mean	38.4	45.9	51.5	3782.8	5241.6	474.4	5.7	5.6
											Std. Deviation	15.2	18.8	6.1	603.4	2326.2	83.2	1.7	2
											N	32	32	32	32	32	32	32	32
									Total		Mean	38.4	45.9	51.5	3782.8	5241.6	474.4	5.7	5.6
											Std. Deviation	15.2	18.8	6.1	603.4	2326.2	83.2	1.7	2
											N	32	32	32	32	32	32	32	32
Iran (Teheran)									AUTUMN		Mean	31.2	53.3	53.2	9126.5	3750.1	276.4	4.3	3.6
											Std. Deviation	9.7	21.8	11.4	4008.9	1472.7	96.2	2	1.9
											N	77	77	77	77	77	77	77	77
									SUMMER		Mean	56	127.3	63.7	5185.7	2556.3	194.5	3	2.5
											Std. Deviation	17	38	5.3	1496.4	613.8	37.3	1.7	1.5
											N	23	23	23	23	23	23	23	23
									Total		Mean	36.9	70.3	55.6	8220.1	3475.6	257.6	4	3.4
											Std. Deviation	15.7	40.8	11.2	3951.4	1415.5	92.8	2	1.9
											N	100	100	100	100	100	100	100	100
Japan (Tokio)									SPRING		Mean	16.2	24	49.9	3577.5	2865	207.6	7.9	7.7
											Std. Deviation	5.1	15.8	4.3	913.9	944.8	25.6	.1	.2
											N	4	4	4	4	4	4	4	4
									WINTER		Mean	16.8	19.9	42	4640.6	3421.2	220.8	6.6	6.4
											Std. Deviation	6.2	7.5	4.4	1292.9	946.8	22.8	1.9	2
											N	78	78	78	78	78	78	78	78
									Total		Mean	16.8	20.1	42.4	4588.7	3394	220.1	6.6	6.4
											Std. Deviation	6.2	8	4.7	1293.5	948.5	23	1.9	2
											N	82	82	82	82	82	82	82	82
Mexico (Mexico City)									SPRING		Mean	13.5	15.5	63.4	4925.7	3579.7	286.3	4.7	5.2
											Std. Deviation	3.3	4.2	3.9	1229.4	476.8	40	1.8	1.9
											N	50	50	50	50	50	50	50	50
									WINTER		Mean	14.5	15.6	57.2	6246.4	4839.7	357.5	4.2	5.8
											Std. Deviation	3.8	4.6	8.4	1657.3	738.5	37.6	2.2	1.9
											N	30	30	30	30	30	30	30	30
									Total		Mean	13.9	15.5	61.1	5421	4052.2	313	4.5	5.5
											Std. Deviation	3.5	4.3	6.6	1536.1	847.3	52.1	2	1.9
											N	80	80	80	80	80	80	80	80
Poland (Wroclaw)									SPRING		Mean	10.1	11.4	41.1	2220.7	1209.1	147.1	4.1	3.8
											Std. Deviation	6.4	7.2	4.4	900.5	496	20.9	1.6	1.7
											N	76	76	76	76	76	76	76	76
									SUMMER		Mean	4.6	6.1	34.2	1472.6	645.6	97.1	4.8	3.8
											Std. Deviation	1.5	1.7	1	630	148.6	10.9	2.1	.5
											N	4	4	4	4	4	4	4	4
									Total		Mean	9.9	11.2	40.8	2183.3	1180.9	144.6	4.2	3.8
											Std. Deviation	6.4	7.1	4.5	901	499.7	23.2	1.6	1.7
											N	80	80	80	80	80	80	80	80
Turkey (Istambul)									AUTUMN		Mean	10	14.8	44.3	1643.6	1288.1	129	5.3	5.3
											Std. Deviation	7	8.2	8.1	1008.7	760.5	39.3	.9	.9
											N	10	10	10	10	10	10	10	10
									SPRING		Mean	10.6	14.8	65.9	1633.3	1316.7	124.4	5.1	5
											Std. Deviation	4.7	5.7	5.6	710.6	584.6	18.1	1	1
											N	6	6	6	6	6	6	6	6
									SUMMER		Mean	9.1	14.5	60.6	1640.7	1051.1	113	5.4	5.5
											Std. Deviation	4.2	6.1	5.3	650.7	385.5	13.7	.9	1
											N	27	27	27	27	27	27	27	27
									WINTER		Mean	35.5	39.8	13	6665.8	2989.7	325.7	5.3	6.3
											Std. Deviation							1.1	1.1
											N	2	2	2	2	2	2	2	2
									Total		Mean	10.7	15.7	55.6	1863.7	1225.4	127.5	5.3	5.4
											Std. Deviation	7.3	8.2	13.2	1269.9	638	48.8	.9	1
											N	45	45	45	45	45	45	45	45
U.S.A. (Knoxville, TN)									SPRING		Mean	9	10.6	46.4	2065.7	559.4	189.3	5.3	5.4
											Std. Deviation	2.8	3.7	4.4	666.5	107.4	18.7	1.5	1.7
											N	25	25	25	25	25	25	25	25
									SUMMER		Mean	10.9	13.4	45.2	2065.4	612.7	165.5	4.5	5.8
											Std. Deviation	3.1	4.2	4.8	489.7	212	15.3	1.7	2.3
											N	41	41	41	41	41	41	41	41
									Total		Mean	10.2	12.3	45.6	2065.5	592.5	174.5	4.8	5.7
											Std. Deviation	3.1	4.2	4.6	558.2	180.5	20.2	1.7	2.1
											N	66	66	66	66	66	66	66	66
Total									AUTUMN		Mean	31.9	44.1	40.7	9025.5	6820.9	336.3	4.3	4.2
											Std. Deviation	23.3	27.6	21.9	7683	8424.1	249.9	1.7	2
											N	184	184	184	184	184	184	184	184
									SPRING		Mean	14.5	17.4	46.7	3648.5	2491.6	203.3	4.2	4.5
											Std. Deviation	15.4	17.6	10.7	3089	2980	86.8	1.7	1.9
											N	257	257	257	257	257	257	257	257
									SUMMER		Mean	20.7	40.3	53.2	2683.8	1198.5	153.6	4.4	4.8
											Std. Deviation	21.7	52.3	10.7	1669.1	871.2	39.9	1.7	2.2
											N	97	97	97	97	97	97	97	97
									WINTER		Mean	19.4	23.1	44.9	4343.8	3571.4	281.8	5.5	5.6
											Std. Deviation	12.7	15.4	10.3	1854.5	1917.9	121.3	2.1	2.1
											N	173	173	173	173	173	173	173	173
									Total		Mean	21	28.9	45.6	5077.6	3698.3	250	4.6	4.7
											Std. Deviation	19.3	29.5	14.9	5055.4	5138	163.8	1.9	2.1
											N	711	711	711	711	711	711	711	711

## Sheet: TableS2A
Olfactory/trigeminal sensitivity (Eucalyptol) - 6 chemical species
	Estimate	Std. Error	z value	Pr(>|z|)
(Intercept)	-1.33383	0.175903	-7.58278	<.001
Age	-0.0035515	0.0023502	-1.51114	0.130752
Self-assessed olfactory function	0.113343	0.0261399	4.336	<.001
Pleasantness	0.0520792	0.0158466	3.28646	0.0010145
Intensity	0.0350433	0.0189068	1.85347	0.0638146
Familiarity	0.079652	0.0162411	4.90436	<.001
Sex (ref:M)	-0.831584	0.23189	-3.58612	<.001
Medical conditions (ref: yes)	-0.66574	0.294218	-2.26274	0.0236517
Season: Summer	-0.0039102	0.049156	-0.079547	0.936597
Season: Autumn	-0.277472	0.048038	-5.7761	<.001
Season: Winter	-0.131536	0.050487	-2.60535	0.009178
Australia	-0.382481	0.0779583	-4.90623	<.001
China	0.288382	0.118846	2.4265	0.0152451
Germany	0.0241288	0.0736666	0.327541	0.743259
India	0.783802	0.137746	5.69021	<.001
Iran	0.609451	0.111412	5.47022	<.001
Japan	2.04726	0.087067	23.5136	<.001
Mexico	0.319607	0.0902797	3.54019	<.001
Turkey	0.737326	0.0891621	8.2695	<.001
U.S.A.	0.474677	0.076209	6.22862	<.001
PM2.5	0.591255	0.090815	6.51055	<.001
O3	-0.0710211	0.0304927	-2.32912	0.0198527
NO2	0.157884	0.0533732	2.9581	0.0030954
SO2	-0.348475	0.0907386	-3.84043	<.001
PM10	-0.649436	0.0736345	-8.81973	<.001
CO	0.105051	0.0651495	1.61246	0.106862
Sex:Medical conditions	2.04663	0.437864	4.67412	<.001
Age:Sex	0.0084223	0.0037931	2.22039	0.0263922
Age:Medical conditions	-0.0182146	0.0040826	-4.46155	<.001
Self-assessed olfactory function:Sex	0.0921196	0.0384535	2.39561	0.0165927
Self-assessed olfactory function:Medical conditions	0.0802325	0.0477541	1.68012	0.0929348
Pleasantness:Sex	0.0570393	0.0252994	2.25457	0.0241603
Pleasantness:Medical conditions	-0.0692616	0.0298383	-2.32123	0.0202742
Intensity:Sex	0.0107888	0.0263704	0.409125	0.682448
Intensity:Medical conditions	0.161859	0.0408072	3.96643	7.3e-05
Familiarity:Sex	-0.0205505	0.0235744	-0.871732	0.383355
Familiarity:Medical conditions	-0.022976	0.0320928	-0.715926	0.474037
Age:Sex:Medical conditions	-0.0053639	0.0070623	-0.759515	0.447545
Self-assessed olfactory function:Sex:Medical conditions	-0.165344	0.0782838	-2.11211	0.0346769
Pleasantness:Sex:Medical conditions	-0.121328	0.0531128	-2.28434	0.0223517
Intensity:Sex:Medical conditions	-0.194498	0.0594943	-3.26919	0.0010786
Familiarity:Sex:Medical conditions	0.0274539	0.0521086	0.52686	0.598291

## Sheet: TableS2B
Olfactory sensitivity (PEA) - 6 chemical species
	Estimate	Std. Error	z value	Pr(>|z|)
(Intercept)	-1.10854	0.161116	-6.88036	<.001
Age	-0.0085035	0.0025043	-3.39564	0.0006847
Self-assessed olfactory function	0.204814	0.0273059	7.50072	<.001
Pleasantness	-0.0403163	0.0170745	-2.3612	0.018216
Intensity	-0.0159013	0.0193323	-0.822527	0.410777
Familiarity	0.0303391	0.0161791	1.8752	0.0607649
Sex (ref: M)	-0.321399	0.218753	-1.46923	0.141769
Medical conditions (ref: yes)	-1.27298	0.258632	-4.92199	<.001
Season: Summer	-0.086196	0.0511405	-1.68547	0.0918973
Season: Autumn	0.077998	0.0500752	1.55762	0.119324
Season: Winter	-0.250528	0.0514909	-4.86549	<.001
Australia	-0.611291	0.0798611	-7.65443	<.001
China	1.42643	0.114089	12.5028	<.001
Germany	0.0606381	0.0734825	0.825205	0.409255
India	1.46691	0.143457	10.2254	<.001
Iran	0.292377	0.116793	2.50337	0.0123018
Japan	1.98805	0.0806564	24.6485	<.001
Mexico	1.36481	0.0946507	14.4194	<.001
Turkey	1.11174	0.0917859	12.1123	<.001
U.S.A.	1.19109	0.0792014	15.0387	<.001
PM2.5	0.262803	0.0962084	2.7316	0.0063028
O3	-0.140786	0.0320503	-4.39265	<.001
NO2	0.0697557	0.0579572	1.20357	0.228755
SO2	-0.0283118	0.0951354	-0.297594	0.766013
PM10	-0.396784	0.0791632	-5.01223	<.001
CO	-0.0826438	0.0708071	-1.16717	0.243142
Sex:Medical conditions	0.816699	0.409195	1.99587	0.0459485
Age:Sex	0.0098549	0.0038982	2.52805	0.0114699
Age:Medical conditions	0.0008646	0.00422	0.204884	0.837663
Self-assessed olfactory function:Sex	0.0194015	0.0392361	0.49448	0.620967
Self-assessed olfactory function:Medical conditions	0.0352334	0.050521	0.697402	0.485551
Pleasantness:Sex	0.0312195	0.0263835	1.18329	0.236693
Pleasantness:Medical conditions	-0.0080576	0.0309999	-0.259923	0.794923
Intensity:Sex	0.0456888	0.0290999	1.57007	0.1164
Intensity:Medical conditions	0.229024	0.0374	6.12365	<.001
Familiarity:Sex	-0.117577	0.0247445	-4.75163	<.001
Familiarity:Medical conditions	0.0813146	0.0290081	2.80317	0.0050603
Age:Sex:Medical conditions	-0.0264128	0.007158	-3.68995	<.001
Self-assessed olfactory function:Sex:Medical conditions	-0.029398	0.0801245	-0.366904	0.713691
Pleasantness:Sex:Medical conditions	-0.0353413	0.0538177	-0.656685	0.511383
Intensity:Sex:Medical conditions	-0.163381	0.0577049	-2.83133	0.0046355
Familiarity:Sex:Medical conditions	0.133548	0.047813	2.79314	0.00522

## Sheet: TableS3_simplified model fit
Olfactory/trigeminal sensitivity (Eucalyptol) - 3 chemical species
Air Pollution	Self-assessed olfactory function	Season and Location	MAD	Person’s r	AIC	∆AIC	p	∆df	df
N	N	N	1.54	0.09	8819.47				19
N	Y	N	1.54	0.13	8713.63	-105.84	<.001	4	23
N	N	Y	1.28	0.49	7237.37	-1476.26	<.001	10	31
N	Y	Y	1.28	0.49	7179.46	-57.92	<.001	4	35
Y	N	N	1.54006	0.126751	8729.8	1550.34	<.001	-13	22
Y	Y	N	1.53674	0.163405	8615.65	-114.156	<.001	4	26
Y	N	Y	1.26404	0.504209	7159.03	-1456.62	<.001	9	34
Y	Y	Y	1.26639	0.506548	7092.35	-66.677	<.001	4	38
Olfactory sensitivity (PEA) - 3 chemical species
Air Pollution	Self-assessed olfactory function	Season and Location	MAD	Person’s r	AIC	∆AIC	p	∆df
N	N	N	1.76	0.1	10438.2				19
N	Y	N	1.7	0.22	10068.2	-369.99	<.001	4	23
N	N	Y	1.34	0.6	7709.93	-2358.31	<.001	9	31
N	Y	Y	1.33	0.61	7587.95	-121.97	<.001	4	35
Y	N	N	1.69884	0.241284	9994.66	2406.71	<.001	-10	22
Y	Y	N	1.65158	0.319646	9613.97	-380.692	<.001	4	26
Y	N	Y	1.33227	0.602404	7656.41	-1957.56	<.001	8	34
Y	Y	Y	1.3212	0.611836	7518.09	-138.319	<.001	4	38

## Sheet: TableS4A_simplified model EUC
Olfactory/trigeminal sensitivity (Eucalyptol) - 3 chemical species
	Estimate	Std. Error	z value	Pr(>|z|)
(Intercept)	-1.19163	0.174275	-6.83764	<.001
Age	-0.0015444	0.002309	-0.668868	0.50358
Self-assessed olfactory function	0.0899096	0.025898	3.47169	0.0005172
Pleasantness	0.0494093	0.0158175	3.12371	0.0017859
§	0.0395809	0.0187771	2.10793	0.0350368
Familiarity	0.0715395	0.0161718	4.42372	<.001
Sex (ref:M)	-0.825476	0.228667	-3.60995	<.001
Medical conditions (ref: yes)	-0.656479	0.291205	-2.25435	0.0241739
Season: Summer	-0.037901	0.0488842	-0.775323	0.438149
Season: Autumn	-0.306534	0.0468394	-6.54436	<.001
Season: Winter	-0.184944	0.0477343	-3.87444	<.001
Australia	-0.499202	0.0755681	-6.60599	<.001
China	0.0489647	0.111283	0.440002	0.659936
Germany	0.122091	0.0699541	1.7453	0.0809328
India	1.10971	0.10911	10.1706	<.001
Iran	0.231211	0.0919412	2.51477	0.0119109
Japan	1.99701	0.0862634	23.1501	<.001
Mexico	0.266024	0.0871032	3.05412	0.0022572
Turkey	0.685845	0.0878718	7.80506	<.001
U.S.A.	0.523983	0.0737397	7.10585	<.001
PM2.5	-0.184634	0.0264657	-6.97632	<.001
O3	-0.071709	0.0293666	-2.44185	0.0146121
NO2	0.235078	0.0366677	6.41104	<.001
Sex:Medical conditions	1.79194	0.432314	4.145	<.001
Age:Sex	0.0070917	0.0037769	1.87767	0.0604265
Age:Medical conditions	-0.0185938	0.0040352	-4.60794	<.001
Self-assessed olfactory function:Sex	0.105022	0.0382153	2.74817	0.005993
Self-assessed olfactory function:Medical conditions	0.0852851	0.0472956	1.80323	0.0713516
Pleasantness:Sex	0.0472972	0.0252661	1.87196	0.0612118
Pleasantness:Medical conditions	-0.064572	0.0296548	-2.17745	0.0294468
Intensity:Sex	-0.0014377	0.0259594	-0.0553832	0.955833
Intensity:Medical conditions	0.13635	0.04028	3.38506	0.0007116
Familiarity:Sex	-0.0101019	0.0235082	-0.429717	0.667401
Familiarity:Medical conditions	-0.0098718	0.0317957	-0.310475	0.7562
Age:Sex:Medical conditions	-0.0053632	0.0070044	-0.765693	0.443859
Self-assessed olfactory function:Sex:Medical conditions	-0.163308	0.0778945	-2.09652	0.0360358
Pleasantness:Sex:Medical conditions	-0.12204	0.0526493	-2.31798	0.0204506
Intensity:Sex:Medical conditions	-0.141951	0.0584804	-2.42733	0.0152106
Familiarity:Sex:Medical conditions	0.0283656	0.0516828	0.548841	0.583115

## Sheet: TableS4B_simplified model PEA
Olfactory sensitivity (PEA) - 3 chemical species
	Estimate	Std. Error	z value	Pr(>|z|)
(Intercept)	-0.955233	0.158063	-6.04337	<.001
Age	-0.0085477	0.0024828	-3.44278	0.0005758
Self-assessed olfactory function	0.19477	0.0271243	7.18064	<.001
Pleasantness	-0.0377845	0.0170408	-2.2173	0.0266029
Intensity	-0.0285193	0.0191312	-1.49072	0.136035
Familiarity	0.0290298	0.0161577	1.79665	0.0723909
Sex (ref: M)	-0.427242	0.217297	-1.96616	0.0492796
Medical conditions (ref: yes)	-1.3227	0.256255	-5.16166	<.001
Season: Summer	-0.100857	0.0510086	-1.97725	0.0480137
Season: Autumn	0.0812898	0.0491845	1.65275	0.098381
Season: Winter	-0.302058	0.0489948	-6.16509	<.001
Australia	-0.690825	0.0775182	-8.91179	<.001
China	1.36368	0.104933	12.9957	<.001
Germany	0.0698862	0.070224	0.99519	0.319644
India	1.4728	0.111322	13.2301	<.001
Iran	0.0284609	0.0963168	0.295492	0.767618
Japan	1.97465	0.0799172	24.7087	<.001
Mexico	1.3053	0.0918578	14.21	<.001
Turkey	1.10372	0.0907498	12.1623	<.001
U.S.A.	1.17622	0.0766269	15.35	<.001
PM2.5	-0.170114	0.0286121	-5.94552	<.001
O3	-0.160583	0.0310746	-5.16767	<.001
NO2	0.103412	0.0390281	2.64967	0.0080569
Sex:Medical conditions	0.889687	0.407396	2.18384	0.0289741
Age:Sex	0.0101143	0.0038827	2.60497	0.0091882
Age:Medical conditions	0.0024491	0.0041744	0.586694	0.557409
Self-assessed olfactory function:Sex	0.028916	0.0390286	0.740892	0.458759
Self-assessed olfactory function:Medical conditions	0.0394913	0.0503611	0.784163	0.432945
Pleasantness:Sex	0.0334351	0.0263069	1.27096	0.203741
Pleasantness:Medical conditions	-0.0119301	0.0309069	-0.386	0.699497
Intensity:Sex	0.065953	0.0287711	2.29234	0.0218862
Intensity:Medical conditions	0.240041	0.0370006	6.48751	<.001
Familiarity:Sex	-0.124224	0.0247039	-5.02853	<.001
Familiarity:Medical conditions	0.0726226	0.0288801	2.51462	0.011916
Age:Sex:Medical conditions	-0.0286219	0.0071136	-4.02356	<.001
Self-assessed olfactory function:Sex:Medical conditions	-0.0318754	0.0799475	-0.398704	0.690111
Pleasantness:Sex:Medical conditions	-0.0414255	0.0537693	-0.77043	0.441045
Intensity:Sex:Medical conditions	-0.186781	0.0573168	-3.25875	0.0011191
Familiarity:Sex:Medical conditions	0.157977	0.0475881	3.31967	0.0009012
